# Supplementary material for: Three-Dimensional Electro-Fenton System with CuFe2O4-Loaded Granular Activated Carbon as the Catalytic Particle Electrode for Removal of Bisphenol A
Source: Nanomaterials (Basel). 2026 Jun 11;16(12):722. doi: 10.3390/nano16120722 (PMC13304731; doi:10.3390/nano16120722)
Supplement: Supplementary file 1 [file nanomaterials-16-00722-s001.zip]

Archive with 1 entries (1 files):
- nanomaterials-4342945-supplementary.pdf
